# Supplementary material for: Auranofin is active against Histoplasma capsulatum and reduces the expression of virulence-related genes
Source: PLoS Negl Trop Dis. 2024 Oct 7;18(10):e0012586. doi: 10.1371/journal.pntd.0012586 (PMC11495550; doi:10.1371/journal.pntd.0012586)
Supplement: S1 Table — (XLSX) [file pntd.0012586.s001.xlsx]

## Sheet: Plan1
Table supplementary 1: qPCR primers, slope values, and efficiency of the Histoplasma capsulatum G217B primers used in this study.
Accession	Description	Forward - primer sequence	Reverse - primer sequence	Efficiency (%)	Slope
HCAG_00635	Serine proteinase	CGCATGCATCCAGATGTCGA	CTCGGTGACAGATCCTGGC	108	-3.144
HCAG_01398	Hsp70 like protein	GGAACTTGAAGCTGTTGCCA	CACCACTAGCATGTCCAGC	92.9	-3.508
HCAG_01543	Superoxide dismutase	CAAATATGACTACGGCGCCC	TGCCGCGGCTAGTTTCTCG	102.7	-3.259
HCAG_03525	Histone H2B	CCGAGAAATTCAGACTTCCG	GCGGACGAGGAGTACTTGG	104.6	-3.217
HCAG_04252	Metallopeptidase	GCGGCAGTGAGAAATACCCT	TGTGGCAAACGGATAGGTCG	104.8	-3.212
HCAG_04745	Y20	CTATCAAGTCGCCGAAACCC	AGAAGCACATCTGGTTCAGC	95.6	-3.431
HCAG_05109	Catalase A	GCTCGTGAAAAGATCCATCG	AGTTAGAACACCAGCGGACG	99.3	-3.338
HCAG_07019	Thioredoxin reductase	GTGCGGGATCTGGCTGTAT	CAATGATGGAGCACCTTGCC	102.9	-3.254
HCAG_08064	Catalase B	CCAATGGCTGTCCGGTTATG	CTTTCAGGGATCCGCTCGC	98.5	-3.359
HCAG_08658	Cytochrome c peroxidase	CGTCTGGCCTGGCACTCAT	CAGCTTCGCCTTCATATCGC	107.2	-3.16
HCAG_08831	Formamidase	GGCTATTCCCTCATGCGCG	CACGGGTTAAGTCAATGTCG	105.7	-3.193
HCBG_08647	YPS3	ATGCTGAACATCAAATCGATCTC	TGCCTCGCAGTGTTTATAAAGCG	99.6	-3.331
HCAG_04910	Glyceraldehyde 3 phosphate dehydrogenase	GAGACCCACTATGCTGCCTA	GTCTCTCTCTTGGTAGAACG	100.4	-3.312
